# Supplementary material for: Densities and numbers of calbindin and parvalbumin positive neurons across the rat and mouse brain
Source: iScience. 2020 Dec 8;24(1):101906. doi: 10.1016/j.isci.2020.101906 (PMC7770605; doi:10.1016/j.isci.2020.101906)
Supplement: Data S1. Data from Reliability Study, Related to Supplemental Figures 2 and 3 [file mmc2.xlsx]

## Sheet: README
	Data from reliability study
	Related to Supplemental Figures 2-3
	Bjerke, IE; Yates, S; Laja, A; Witter, MP; Puchades, MA; Bjaalie, JG; Leergaard, TB*
	*Correspondence: Dr. Trygve B. Leergaard: t.b.leergaard@medisin.uio.no
	This document contains the data related to our inter- and intrarater reliability testing (see publication for details).
	Sheet name	Description
	Interrater reliability	This sheet contains the object counts obtained by quantifying segmentations made by six different researchers (R1-R6). Counts are listed per region in the Waxholm Space atlas of the Sprague-Dawley rat brain (using version 2 of the delineations).
	Intrarater reliability	This sheet contains the object counts obtained by quantifying segmentations made by one researcher at three different time points (T1-T3). Counts are listed per region in the Waxholm Space atlas of the Sprague-Dawley rat brain (using version 2 of the delineations).
	Definitions major brain regions	This sheet contains the definition of regions from the Waxholm Space atlas of the Sprague-Dawley rat brain (version 2 of the delineations) into larger groups of "major brain regions". These regions were the ones used for summarising and visualising reliability data in this publication.

## Sheet: Interrater_reliability
		Object count
Region ID	Region Name	R1	R2	R3	R4	R5	R6
0	Clear Label	22140	28102	22219	17450	10513	11478
1	descending corticofugal pathways	3022	3284	3250	2307	1696	2000
2	substantia nigra	2504	2671	2590	2397	1951	2012
3	subthalamic nucleus	12	15	13	12	12	6
4	molecular layer of the cerebellum	63909	85881	57788	54166	27070	24618
5	granule cell level of the cerebellum	68728	90728	64816	59592	30197	27636
6	alveus of the hippocampus	8	7	10	1	1	2
7	inferior cerebellar peduncle	188	261	197	150	83	89
10	cingulate cortex, area 2	4881	5036	5069	4586	4309	4477
30	striatum	15569	15809	16528	14220	12287	12348
31	globus pallidus	3869	4073	4070	2498	2228	2658
32	entopeduncular nucleus	174	174	179	77	101	125
33	ventricular system	1192	1298	1176	655	407	552
34	medial lemniscus	274	402	343	304	138	117
35	facial nerve	152	163	156	147	107	115
36	anterior commissure, anterior part	127	130	136	129	81	83
37	anterior commissure, posterior part	78	82	86	69	48	55
38	ventral hippocampal commissure	50	62	58	30	22	29
39	thalamus	16592	18857	18255	14858	10643	11125
40	septal region	758	799	845	609	396	441
41	optic nerve	0	0	0	0	0	0
42	optic tract and optic chiasm	128	153	145	65	62	83
43	pineal gland	144	172	127	95	70	75
44	inner ear	75	107	81	83	40	33
45	spinal cord	0	0	0	0	0	0
46	commissure of the superior colliculus	3	5	3	3	1	2
47	brainstem	44932	52637	47519	41627	28127	28458
48	hypothalamic region	1309	1473	1552	1480	749	745
49	inferior colliculus	9318	11504	10251	10310	5699	4458
50	superficial gray layer of the superior colliculus	2841	3091	3408	2291	1807	1807
51	periaqueductal gray	1731	1902	1858	1405	1051	1129
52	fornix	55	56	64	31	21	23
53	mammillothalamic tract	64	71	71	63	45	42
54	commissural stria terminalis	1	1	1	1	1	1
55	deeper layers of the superior colliculus	7944	8987	8606	7501	6027	6282
56	periventricular gray	1846	2563	1942	1967	825	756
57	genu of the facial nerve	113	125	137	131	70	50
58	pontine nuclei	645	741	648	600	343	285
59	fimbria of the hippocampus	251	244	278	110	77	105
60	fasciculus retroflexus	21	27	27	14	8	12
61	stria medullaris of the thalamus	108	114	131	79	66	72
62	stria terminalis	243	272	260	124	103	140
63	posterior commissure	16	11	16	4	4	9
64	glomerular layer of the accessory olfactory bulb	21	28	29	9	10	12
65	glomerular layer of the olfactory bulb	470	512	567	367	266	276
66	olfactory bulb	14670	15540	16108	11149	10808	11288
67	corpus callosum and associated subcortical white matter	4567	4708	4900	3794	3402	3536
68	brachium of the superior colliculus	9	9	12	4	1	4
69	commissure of the inferior colliculus	78	94	91	78	46	43
70	central canal	0	0	0	0	0	0
71	interpeduncular nucleus	184	235	189	176	96	102
72	ascending fibers of the facial nerve	46	44	49	47	28	25
73	anterior commissure	50	53	55	49	32	35
74	inferior olive	1	1	1	0	1	0
75	spinal trigeminal nuclus	2880	3181	3049	2716	2287	2361
76	spinal trigeminal tract	2686	3651	2772	2369	1593	1632
77	frontal associiation cortex	1678	1956	1837	1534	1135	1259
78	middle cerebellar peduncle	1430	1710	1562	1248	923	865
79	transverse fibers of the pons	273	318	290	263	157	141
80	habenular commissure	1	1	1	1	0	0
81	nucleus of the stria medullaris	12	13	15	7	3	3
82	basal forebrain region	9980	10403	10645	7766	6288	6819
83	supraoptic decussation	74	74	76	29	35	45
84	medial lemniscus decussation	0	0	0	0	0	0
85	pyramidal decussation	0	0	0	0	0	0
92	neocortex	283776	300515	298871	273748	246212	243885
93	bed nucleus of the stria terminalis	88	98	105	72	59	66
94	pretectal region	3771	4142	4043	3425	2835	3005
95	cornu ammonis 3	4300	4731	4735	3374	3108	3357
96	dentate gyrus	3392	3619	3698	2294	2173	2399
97	cornu ammonis 2	888	1021	1035	850	714	748
98	cornu ammonis 1	7394	7891	8382	6751	6157	6349
99	fasciola cinereum	807	885	908	714	645	664
100	subiculum	5377	5658	5659	4864	4594	4757
108	postrhinal cortex	3234	3531	3496	2949	2528	2571
109	presubiculum	6296	6578	6598	6064	5746	5900
110	parasubiculum	3699	3956	3961	3622	3148	3154
112	perirhinal area 35	644	690	743	511	415	427
113	perirhinal area 36	1916	2323	2154	1779	1270	1352
114	entorhinal cortex	8118	8567	8602	7563	6821	6986
115	lateral entorhinal cortex	3134	3254	3391	2619	2194	2204
	Summary of object counts per major brain region*
		R1	R2	R3	R4	R5	R6
	hippocampus	32153	34339	34976	28533	26285	27328
	parahippocampal region	17046	18365	18386	15421	13228	13540
	striatum	15569	15809	16528	14220	12287	12348
	globus pallidus	4043	4247	4249	2575	2329	2783
	hypothalamus	1309	1473	1552	1480	749	745
	substantia nigra	2504	2671	2590	2397	1951	2012
	basal forebrain and septal regions	10738	11202	11490	8375	6684	7260
	olfactory regions	15161	16080	16704	11525	11084	11576
	superior colliculus	10797	12092	12029	9799	7836	8095
	inferior colliculus	9396	11598	10342	10388	5745	4501
	corpus callosum and associated subcortical white matter	4567	4708	4900	3794	3402	3536
	other midbrain	3871	4253	4163	3504	2897	3074
	brainstem	55077	64734	58238	50703	34770	35150
	neocortex	290335	307507	305777	279868	251656	249621
	* Cerebellum and thalamus data are excluded because the classifiers were not trained in these areas due to oversaturated labelling

## Sheet: Intrarater_reliability
		Object count
Region ID	Region Name	T1	T2	T3
0	Clear Label	22140	25354	22179
1	descending corticofugal pathways	3022	3102	2908
2	substantia nigra	2504	2144	2293
3	subthalamic nucleus	12	10	9
4	molecular layer of the cerebellum	63909	79823	55186
5	granule cell level of the cerebellum	68728	83789	58308
6	alveus of the hippocampus	8	6	10
7	inferior cerebellar peduncle	188	211	166
10	cingulate cortex, area 2	4881	4938	4954
30	striatum	15569	15093	17058
31	globus pallidus	3869	3558	3835
32	entopeduncular nucleus	174	150	157
33	ventricular system	1192	1205	1150
34	medial lemniscus	274	249	184
35	facial nerve	152	119	137
36	anterior commissure, anterior part	127	120	150
37	anterior commissure, posterior part	78	73	95
38	ventral hippocampal commissure	50	54	58
39	thalamus	16592	17246	15595
40	septal region	758	677	844
41	optic nerve	0	0	0
42	optic tract and optic chiasm	128	146	132
43	pineal gland	144	99	102
44	inner ear	75	89	66
45	spinal cord	0	0	0
46	commissure of the superior colliculus	3	2	3
47	brainstem	44932	39104	37480
48	hypothalamic region	1309	1450	1436
49	inferior colliculus	9318	11069	8733
50	superficial gray layer of the superior colliculus	2841	2746	2915
51	periaqueductal gray	1731	1595	1614
52	fornix	55	44	55
53	mammillothalamic tract	64	68	65
54	commissural stria terminalis	1	1	1
55	deeper layers of the superior colliculus	7944	6942	7593
56	periventricular gray	1846	2541	1447
57	genu of the facial nerve	113	172	109
58	pontine nuclei	645	530	467
59	fimbria of the hippocampus	251	250	261
60	fasciculus retroflexus	21	19	21
61	stria medullaris of the thalamus	108	122	125
62	stria terminalis	243	257	226
63	posterior commissure	16	21	17
64	glomerular layer of the accessory olfactory bulb	21	29	31
65	glomerular layer of the olfactory bulb	470	514	579
66	olfactory bulb	14670	14699	15818
67	corpus callosum and associated subcortical white matter	4567	4388	4750
68	brachium of the superior colliculus	9	11	11
69	commissure of the inferior colliculus	78	87	74
70	central canal	0	0	0
71	interpeduncular nucleus	184	109	120
72	ascending fibers of the facial nerve	46	40	37
73	anterior commissure	50	49	65
74	inferior olive	1	1	1
75	spinal trigeminal nuclus	2880	2707	2767
76	spinal trigeminal tract	2686	2570	2310
77	frontal associiation cortex	1678	1461	1683
78	middle cerebellar peduncle	1430	1484	1319
79	transverse fibers of the pons	273	229	208
80	habenular commissure	1	1	1
81	nucleus of the stria medullaris	12	8	14
82	basal forebrain region	9980	8652	9549
83	supraoptic decussation	74	75	71
84	medial lemniscus decussation	0	0	0
85	pyramidal decussation	0	0	0
92	neocortex	283776	277664	284307
93	bed nucleus of the stria terminalis	88	90	102
94	pretectal region	3771	3357	3583
95	cornu ammonis 3	4300	4069	4273
96	dentate gyrus	3392	3080	3268
97	cornu ammonis 2	888	909	916
98	cornu ammonis 1	7394	7261	7498
99	fasciola cinereum	807	805	789
100	subiculum	5377	5198	5351
108	postrhinal cortex	3234	3071	3317
109	presubiculum	6296	6361	6432
110	parasubiculum	3699	3809	3817
112	perirhinal area 35	644	601	720
113	perirhinal area 36	1916	1668	1977
114	entorhinal cortex	8118	7956	8279
115	lateral entorhinal cortex	3134	2925	3305
	Summary of object counts per major brain region*
	hippocampus	32153	31492	32344
	parahippocampal region	17046	16221	17598
	striatum	15569	15093	17058
	globus pallidus	4043	3708	3992
	hypothalamus	1309	1450	1436
	substantia nigra	2504	2144	2293
	basal forebrain and septal regions	10738	9329	10393
	olfactory regions	15161	15242	16428
	superior colliculus	10797	9701	10522
	inferior colliculus	9396	11156	8807
	corpus callosum and associated subcortical white matter	4567	4388	4750
	other midbrain	3871	3455	3699
	brainstem	55077	48762	46615
	neocortex	290335	284063	290944
	* Cerebellum and thalamus data are excluded because the classifiers were not trained in these areas due to oversaturated labelling

## Sheet: Definitions_major_brain_regions
Major brain region	Subregions included	Subregion IDs
hippocampus	cornu ammonis 3; dentate gyrus; cornu ammonis 2; cornu ammonis 1; fasciola cinereum; subiculum; presubiculum; parasubiculum	95; 96; 97; 98; 99; 100; 109; 110
parahippocampal region	postrhinal cortex; perirhinal area 35; perirhinal area 36; entorhinal cortex; lateral entorhinal cortex	108; 112; 113; 114; 115
striatum	striatum	30
globus pallidus	globus pallidus; entopeduncular nucleus	31; 32
hypothalamus	hypothalamic region	48
substantia nigra	substantia nigra	2
basal forebrain and septal regions	septal region; basal forebrain region	40; 82
olfactory regions	olfactory bulb; glomerular layer of the olfactory bulb; glomerular layer of the accessory olfactory bulb	66; 65; 64
superior colliculus	superficial gray layer of the superior colliculus; commissure of the superior colliculus; deeper layers of the superior colliculus; brachium of the superior colliculus	50; 46; 55; 68
inferior colliculus	inferior colliculus; commissure of the inferior colliculus	49; 69
corpus callosum and associated subcortical white matter	corpus callosum and associated subcortical white matter	67
other midbrain	bed nucleus of the stria terminalis; pretectal region; nucleus of the stria medullaris	93; 94; 81
brainstem	inferior cerebellar peduncle; facial nerve; brainstem; periaqueductal gray; genu of the facial nerve; pontine nuclei; ascending fibers of the facial nerve; inferior olive; spinal trigeminal nuclus; spinal trigeminal tract; middle cerebellar peduncle; transverse fibers of the pons	7; 35; 47; 51; 57; 58; 72; 74; 75; 76; 78; 79
neocortex	neocortex; cingulate cortex, area 2; frontal associiation cortex	92; 10; 77
